# Supplementary material for: Glycosyltransferases in Cancer: Prognostic Biomarkers of Survival in Patient Cohorts and Impact on Malignancy in Experimental Models
Source: Cancers (Basel). 2022 Apr 24;14(9):2128. doi: 10.3390/cancers14092128 (PMC9100214; doi:10.3390/cancers14092128)
Supplement: Supplementary file 1 [file cancers-14-02128-s001.zip]

Archive with 1 entries (1 files):
- cancers-1668142-supplementary.xlsx
