# Supplementary material for: Glycosyltransferases in Cancer: Prognostic Biomarkers of Survival in Patient Cohorts and Impact on Malignancy in Experimental Models
Source: Cancers (Basel). 2022 Apr 24;14(9):2128. doi: 10.3390/cancers14092128 (PMC9100214; doi:10.3390/cancers14092128)
Supplement: Supplementary file 1 [file cancers-14-02128-s001.zip › cancers-1668142-supplementary.xlsx]

## Sheet: Foglio2
Table S1. Prognostic value of glycosyltransferase gene expression in TCGA cohorts
			Gastrointestinal						Genitourinary						Lung		Brain
	Breast invasive carcinoma	Head and neck squamous cell carcinoma	Esophageal carcinoma	Stomach adenocarcinoma	Colon adenocarcinoma	Rectum adenocarcinoma	Liver hepatocellular carcinoma	Pancreatic adenocarcinoma	Kidney renal clear cell carcinoma	Kidney renal papillary carcinoma	Bladder urothelial carcinoma	Cervical squamous cell carcinoma and endocervical adenocarcinoma	Uterine corpus endometrial carcinoma	Ovarian serous cystadenocarcinoma	Lung adenocarcinoma	Lung squamous cell carcinoma	Glioblastoma multiforme	Brain lower grade glioma	Skin cutaneous melanoma	Sarcoma	Acute myeloid leukemia
TCGA cohort	BRCA	HNSC	ESCA	STAD	COAD	READ	LICH	PAAD	KIRC	KIRP	BLCA	CESC	UCEC	OV	LUAD	LUSC	GBM	LGG	SKCM	SARC	LAML
N. cases	1006	496	144	378	440	158	360	174	522	284	402	264	540	294	492	488	152	510	458	258	150
ALG1	0.09	0.2	0.3	0.7	0.5	0.1	1	0.8	0.2	0.5	0.004	0.5	0.3	0.4	0.3	0.5	0.4	1 x 10-5	8 x 10-4	0.05	0.5
ALG10	0.4	0.2	0.2	0.4	0.9	0.06	0.3	0.1	0.02	0.02	0.6	0.4	0.1	0.3	0.02	0.2	1	1 x 10-5	0.7	0.03	0.1
ALG11	0.2	0.5	1	0.07	0.02	0.3	0.1	0.4	0.9	0.3	0.4	0.6	0.2	0.7	0.04	0.4	0.4	0.5	0.5	0.2	0.3
ALG12	0.2	0.8	0.4	0.8	0.8	0.2	0.7	0.5	0.005	0.02	0.8	0.4	1 x 10-5	1	0.9	0.5	0.7	4 x 10-4	1	0.8	0.9
ALG13	0.4	0.04	0.3	0.6	0.1	0.5	0.7	0.05	8 x 10-4	0.03	0.2	0.9	0.2	0.5	0.9	0.03	0.3	0.6	0.002	0.06	0.2
ALG14	0.2	0.3	0.5	0.9	0.001	0.7	0.6	0.7	0.4	0.8	0.4	0.5	0.07	0.7	1	0.4	0.2	0.04	0.4	0.1	0.3
ALG2	0.5	0.03	0.8	0.3	1	0.8	0.2	0.2	0.008	0.6	0.6	0.02	1 x 10-4	0.8	0.3	0.7	0.007	1 x 10-4	0.1	0.3	0.2
ALG3	0.1	0.04	0.6	0.6	0.3	0.6	0.005	0.04	1 x 10-8	0.003	0.1	0.04	0.003	0.9	0.07	0.09	0.7	2 x 10-4	0.09	0.6	0.3
ALG4	0.7	0.8	0.8	0.1	0.3	0.5	0.05	0.2	0.2	0.2	0.1	0.4	0.01	0.4	0.2	0.2	0.3	3 x 10-6	0.002	0.2	1
ALG5	0.5	0.02	0.2	0.5	0.03	0.8	0.02	0.5	0.01	0.2	0.3	0.04	0.2	0.1	0.3	0.9	0.3	0.6	0.7	0.7	0.01
ALG6	0.3	0.2	0.7	0.4	0.1	0.02	0.1	0.2	0.4	0.02	0.7	0.4	0.5	0.5	0.8	0.08	0.8	4 x 10-10	0.4	7 x 10-4	0.04
ALG7	0.2	0.3	0.2	0.09	0.4	0.08	0.02	0.2	5 x 10-6	0.8	0.2	0.03	0.04	0.08	0.4	0.8	0.08	0.05	0.03	0.2	0.5
ALG8	0.5	0.3	0.7	0.8	0.3	0.5	0.6	0.06	0.1	0.2	0.2	0.5	0.06	0.5	0.01	0.2	0.07	0.002	0.09	0.9	0.7
ALG9	0.02	0.8	0.5	0.05	0.008	0.7	0.3	0.9	0.06	0.2	0.2	0.9		0.6	0.6	0.9	0.6	0.9	0.09	0.1	0.3
B3GALT1			0.7	0.1	0.2	0.6		0.2	0.003				0.6	0.3			0.05	5 x 10-4	0.2	0.08
B3GALT2	0.3	0.3	0.1	0.4	0.2	0.9	0.5	0.02	0.4	1	0.4	0.5	0.5	0.02	0.009	0.5	0.3	7 x 10-6	0.06	0.3	0.5
B3GALT3	0.9	0.2	0.9	0.6	0.4	0.5	0.004	0.09	0.004	0.3	0.02	0.7	0.009	0.4	0.2	0.9	0.2	0.005	0.2	0.03	0.7
B3GALT4	0.03	0.09	0.9	0.7	0.4	0.9	0.06	1	0.6	0.07	0.2	0.5	1	0.1	0.4	0.2	1	0.2	0.9	8 x 10-6	0.1
B3GALT5	0.6	0.2	0.6	0.8	0.4	0.6		0.03	0.03	0.8	0.01	0.4	0.07	0.3	0.02	0.6	0.1	7 x 10-4
B3GALT6	0.3	0.8	0.5	0.9	0.3	0.9	0.9	0.2	0.01	0.1	0.1	0.3	0.6	1	0.4	0.8	0.8	0.7	0.5	0.4	0.4
B3GLCT	0.4	0.3	1	0.9	0.3	0.7	0.5	0.02	0.04	0.9	0.4	0.6	0.2	0.5	0.06	0.8	0.5	0.03	0.02	0.03	0.01
B3GNT1	0.9	0.2	0.8	0.3	0.3	0.9	0.9	3 x 10-4	0.02	0.2	0.05	0.4	0.4	0.05	0.09	0.4	0.4	7 x 10-7	0.3	0.5	0.6
B3GNT2	0.08	0.6	0.07	0.9	0.9	0.8	1	0.01	0.2	0.7	0.5	0.7	0.2	0.1	0.5	0.06	0.7	0.3	0.002	0.4	0.09
B3GNT3	0.4	0.4	0.9	0.2	0.9	1	0.3	0.006	0.3	0.6	0.07	0.6	0.3	0.2	0.04	0.04			1	0.8
B3GNT4	0.5	0.4	0.7	0.5	0.4	0.5	0.05	1	0.2	0.009	0.005	0.9	0.8	0.8	0.6	0.08	4 x 10-4	1	6 x 10-4	0.07	1
B3GNT5	0.6	0.04	0.5	0.2	1	0.6	0.08	0.003	0.03	0.002	0.9	1	0.01	0.5	0.1	0.2	0.2	6 x 10-6	0.1	0.2	0.4
B3GNT6			0.7	0.2	0.1	0.5		0.1							0.9	1
B3GNT7	0.5	0.8	0.9	0.1	0.5	0.3	0.3	0.1	0.003	0.6	0.4	1	0.08	0.2	0.4	0.1	0.04	9 x 10-10	0.06	0.9	0.3
B3GNT8	0.5	0.08	0.7	0.7	0.7	0.5	0.8	0.02	0.003	0.2	0.02	0.6	0.06	0.08	0.002	0.8	0.02	0.003	0.5	7 x 10-4	0.1
B3GNT9	0.7	0.8	1	0.09	0.5	1	0.01	0.3	0.8	0.5	0.02	0.5	0.9	0.2	0.6	0.4	0.06	2 x 10-4	0.9	0.7	0.6
B4GALNT1	0.7	0.003	0.5	0.08	0.001	0.7	0.2	1	0.006	5 x 10-4	0.03	0.4	0.07	0.5	0.1	0.4	1	0.3	0.7	1
B4GALNT2	0.05	0.6			0.03	0.7			0.9	0.2					0.2	0.6
B4GALNT3	0.7	0.5	0.3	0.6	0.8	0.03	0.9	0.4	0.1	0.1	0.4	0.2	0.01	0.6	0.9	0.5	0.7	0.1	0.5	0.9	0.4
B4GALNT4	0.03	0.4	0.6	0.1	0.3	0.5	0.5	0.006	6 x 10-4	0.004	0.8	0.9	0.8	0.5	0.5	0.5	0.4	0.5	0.4	0.5
B4GALT1	0.2	0.7	1	0.5	0.8	0.7	0.3	0.09	0.6	0.7	0.2	0.2	0.002	0.5	6 x 10-4	0.3	0.3	0.003	0.9	1	0.04
B4GALT2	0.3	1	0.02	1	0.5	0.6	0.005	0.1	4 x 10-4	0.7	0.7	0.2	1	0.2	0.4	0.3	0.4	0.5	9 x 10-4	0.03	0.03
B4GALT3	0.4	0.02	0.1	0.7	0.3	0.1	0.02	0.4	0.01	0.04	0.9	0.9	0.02	0.4	0.2	0.2	0.9	1	0.3	0.09	0.7
B4GALT4	1	0.1	0.2	1	0.6	0.6	0.2	0.05	0.1	0.7	0.4	0.5	0.01	0.2	0.01	0.09	0.1	2 x 10-5	0.01	0.3	0.8
B4GALT5	1	0.1	0.9	0.4	0.2	0.2	0.02	0.02	0.8	0.3	0.04	0.03	0.001	0.05	0.4	0.5	0.3	6 x 10-4	0.7	0.08	0.07
B4GALT6	0.4	0.6	0.4	0.9	9 x 10-4	0.7	0.4	0.03	0.7	0.4	0.4	0.2	0.002	0.1	0.009	0.5	0.1	0.2	0.4	0.7	0.9
B4GALT7	0.9	0.5	0.9	0.2	0.6	0.9	0.3	0.09	0.007	0.3	0.4	0.1	0.08	0.04	0.2	0.5	0.03	0.2	0.2	0.4	0.3
C1GALT1	0.8	0.008	1	0.9	0.4	0.15	0.15	0.2	0.4	0.4	0.7	0.008	0.6	0.5	0.3	0.5	0.3	0.005	0.09	0.8	0.07
FKTN	0.1	0.2	1	0.7	0.7	1	0.01	0.9	7 x 10-4	0.4	0.5	0.2	0.9	0.8	0.05	0.2	0.8	0.5	0.6	0.7	0.3
FUT1	0.8	1	0.4	0.7	0.06	0.9	0.6	0.2	0.001	0.2	0.8	0.009	0.07	0.7	0.003	0.9	0.7	0.5	0.5	0.04	0.2
FUT10	0.9	0.4	0.7	0.5	0.6	0.6	0.8	0.01	0.05	0.3	0.04	0.8	1	0.1	0.2	0.1	1	0.01	0.9	0.8	0.5
FUT11	0.8	0.1	0.8	0.8	0.9	0.9	0.7	0.07	2 x 10-4	0.3	0.2	0.03	0.7	0.2	1	0.5	0.8	0.03	0.7	0.3	0.8
FUT2	0.9	0.05	0.9	0.03	0.1	0.3	0.6	0.09	0.04	0.3	0.9	0.6	0.6	0.8	0.05	0.6	0.8	1	0.04	0.8	0.3
FUT3	0.2	0.2	0.9	0.4	0.6	0.5	0.5	0.02	0.001	0.1	0.5	1	0.7	0.7	0.6	0.8	0.7	0.01	0.03	0.9
FUT4	0.4	0.5	0.5	0.1	0.09	0.2	0.5	0.1	0.7	0.5	0.5	0.2	0.3	0.5	0.005	0.9	0.2	1 x 10-4	0.4	0.6	0.1
FUT5		0.03			0.7	0.5	0.9						0.6	1			0.4
FUT6	0.4	0.1	0.4	0.3	0.5	0.7	0.9	0.1	9 x 10-6	0.02	0.4	0.6		0.4	0.8	0.9		0.08			0.6
FUT7	0.009	0.004	0.8	0.5	0.6	0.9	0.9	0.3	0.3	0.8	0.2	0.04	0.02	0.2	0.02	0.4	0.2	0.3	0.01	0.008	0.06
FUT8	0.7	0.2	0.4	0.7	1	0.7	1	0.1	0.1	0.5	0.08	0.3	0.3	0.01	0.5	0.7	0.1	0.001	7 x 10-6	0.5	0.1
FUT9	0.4		1	0.5				0.7			0.4			0.4	0.3	0.6	0.3	4 x 10-6
GALNT1	0.2	1	0.7	0.6	0.5	0.9	0.9	0.03	0.5	1	0.9	0.3	0.4	0.9	0.8	0.8	0.3	0.1	0.4	0.9	1 x 10-4
GALNT2	0.7	0.03	0.9	0.7	1	0.04	0.9	0.3	0.003	0.1	0.9	2 x 10-4	0.07	0.6	2 x 10-4	0.4	0.3	4 x 10-6	0.002	0.7	0.1
GALNT3	0.4	0.4	0.7	0.8	0.1	1	0.06	0.01	0.1	0.03	0.8	0.006	0.3	0.5	0.02	0.1	0.4	2 x 10-13	0.03	0.3	0.06
GALNT4	0.2	0.8	0.3	0.5	0.9	0.8	0.9	0.1	0.01	1	0.03	0.3	0.02	0.5	0.08	0.8	0.1	2 x 10-8	0.004	0.1	0.6
GALNT5	0.6	0.2	0.6	0.5	0.2	0.3		0.04	0.06	0.1	0.3	0.4	0.3	0.2	0.3	0.7	0.06		0.9	1
GALNT6	0.8	0.2	0.3	0.4	0.2	0.2	0.1	0.04	0.2	1	0.02	0.3	0.3	0.01	0.9	0.06	0.3	0.03	0.8	0.03	0.5
GALNT7	0.8	0.1	0.3	0.5	0.01	0.4	0.2	0.01	0.003	0.008	0.8	0.4	0.1	0.4	0.2	0.6	0.9	3 x 10-5	0.07	0.4	5 x 10-4
GALNT8			0.4	0.9	0.8	0.5												0.2		0.6	1
GALNT9				0.7	0.9	0.3		0.9	1	0.1		0.1	0.9	0.1			0.2	2 x 10-7
GALNT10	1	0.5	0.8	0.1	0.4	0.6	0.7	4 x 10-4	0.5	0.05	0.5	0.04	0.1	0.01	0.3	0.3	0.3	0.1	1	0.5	0.4
GALNT11	0.7	0.9	0.5	0.8	0.2	0.4	0.6	0.03	0.01	0.02	1	0.5	0.2	0.1	6 x 10-5	0.9	8 x 10-4	0.6	0.5	0.6	0.01
GALNT12	0.5	0.2	0.1	0.6	0.4	0.6	0.5	0.3	0.002	0.2	0.1	0.4	0.04	1	0.5	0.4	0.002	0.003	0.2	2 x 10-4	0.002
GALNT13	0.9	0.02	0.6	0.03			0.7	0.03	0.5	0.03	0.8	1	0.02	0.6	0.2	0.2	0.3	4 x 10-8		0.5
GALNT14	0.4	0.003	0.1	0.3	0.3	0.8	0.4	0.03	0.004	0.6	0.6	1	0.04	0.5	0.6	0.02	0.006	8 x 10-8	0.2	0.6	0.7
GALNT15	0.1	0.5	0.6	0.1	0.09	0.9	0.003	0.3	2 x 10-5	0.5	0.06	0.09	0.5	0.4	0.9	0.4	0.3	0.8	1	0.06	0.2
GALNT16	0.06	0.02	0.7	0.09	0.3	0.3	0.08	0.004	0.5	0.002	0.02	0.2	0.09	0.5	0.3	1	0.7	0.002	0.4	0.01	0.7
GALNT17(GALNTL6)	0.66							0.28							0.81			2 x 10-5	0.002		0.99
GALNT18	0.7	1	0.6	0.009	0.04	0.6	0.1	0.3	0.02	1	0.3	0.6	0.02	0.4	0.9	0.4	0.1	1 x 10-4	0.04	0.3
GALNT20	0.07	0.5	0.5	0.01	0.1	0.09	0.05	0.3	0.3	0.1	0.08	0.2	0.7	0.9	0.1	0.4	0.7	0.04	0.5	0.1
GCNT1	0.1	0.8	0.5	0.4	0.1	0.3	0.5	0.2	0.001	0.2	0.01	0.3	0.04	0.4	0.8	0.3	0.001	0.03	2 x 10-6	0.4	0.1
GCNT2	0.51	0.24	0.73	0.63	0.91	0.77	0.51	0.26	0.11	0.84	0.74	0.2	0.13	0.81	0.36	1	0.39	0.5	0.55	0.007	0.76
GCNT3	0.55	0.81	0.85	0.91	0.05	0.77	0.02	0.37	0.23	0.002	0.47	0.7	0.08	0.57	0.26	0.19			0.21	0.7	0.14
GCNT4	0.62	0.23	0.57	0.14	0.49	0.96	0.26	0.23	2 x 10-6	0.89	0.62	0.67	0.5	0.31	0.36	0.55	0.58	0.9	0.32	0.38	0.98
GCNT7			0.51	0.74										0.93							0.21
LARGE	0.2	0.07	0.4	0.9	0.7	0.3	0.7	0.2	1	0.5	0.04	0.3	0.1	0.5	0.03	0.4	0.7	5 x 10-6	0.4	0.3	0.08
MFNG	0.03	0.04	0.3	0.7	0.2	0.2	0.4	0.1	0.7	0.4	0.8	0.05	0.04	0.3	0.06	0.1	0.8	2 x 10-7	0.02	0.004	0.02
MGAT1	1	0.5	0.8	0.4	0.8	0.02	0.6	0.1	0.05	1	0.02	0.3	0.6	0.7	0.4	0.6	0.3	3 x 10-4	0.7	0.007	0.1
MGAT2	0.6	0.1	0.4	0.6	0.3	0.3	0.5	0.6	0.7	0.02	0.4	0.7	0.08	0.7	0.5	0.01	0.3	0.004	2 x 10-4	0.4	0.8
MGAT3	0.2	0.06	0.3	0.6	0.6	0.9	0.3	0.004	0.2	0.009	0.8	0.9	0.6	0.08	0.9	0.2	0.7	3 x 10-5	0.4	0.9	0.8
MGAT4A	0.8	0.9	0.008	0.8	0.9	0.5	0.003	0.4	0.001	0.3	0.2	0.6	1 x 10-5	0.7	0.1	0.004	0.4	0.02	0.03	0.1	0.8
MGAT4B	0.9	0.09	1	0.3	0.03	0.4	0.3	0.2	0.8	0.2	0.7	0.02	0.07	0.8	0.2	0.2	0.01	1 x 10-4	0.04	0.7	0.09
MGAT4C								0.02								0.6	0.6	3 x 10-7
MGAT5	0.8	0.8	0.09	0.1	0.7	0.3	1	0.2	6 x 10-5	0.2	0.5	0.007	0.2	0.04	0.7	0.4	0.9	0.5	1	0.7	0.5
OGT	0.8	0.5	0.04	0.2	0.2	0.3	0.8	0.6	1 x 10-5	0.01	5 x 10-4	0.7	0.02	0.7	0.2	0.2	0.06	0.3	2 x 10-4	0.06	0.7
POFUT1	0.4	0.7	0.4	0.4	0.5	0.7	0.3	0.8	0.8	0.04	0.04	0.005	0.008	0.4	0.09	1	0.9	1 x 10-5	0.8	0.06	0.6
POFUT2	0.2	0.01	0.6	0.7	8 x 10-4	0.9	1	0.08	1 x 10-8	0.7	0.8	0.01	0.1	0.9	0.4	0.8	0.2	0.003	0.3	0.5	0.7
POMGNT1	0.7	0.9	0.9	0.03	0.5	0.3	0.1	0.005	0.2	0.06	0.9	0.8	0.9	0.2	0.008	0.2	0.8	0.005	0.09	0.1	0.7
POMT1	0.5	0.7	0.5	0.2	0.4	0.5	0.9	0.002	0.8	0.1	0.2	1	0.4	0.9	0.1	0.04	1	0.8	0.01	0.7	0.1
POMT2	0.8	0.08	0.7	0.6	0.8	0.9	0.01	0.01	0.3	0.04	0.08	0.03	0.5	1	0.3	0.4	0.9	1	0.002	0.1	0.03
ST3GAL1	0.002	0.3	0.4	0.9	0.6	0.7	0.4	0.002	0.8	0.09	0.2	0.5	0.08	0.4	0.9	0.7	0.3	0.05	0.06	0.2	0.9
ST3GAL2	0.2	0.3	0.7	0.4	1	0.4	0.7	0.2	0.05	0.005	0.2	0.4	0.1	0.04	0.4	0.01	0.9	0.009	0.5	1	0.4
ST3GAL3	0.3	0.6	0.1	0.2	0.8	0.3	0.7	0.009	1 x 10-4	0.02	0.2	0.6	0.07	0.04	0.2	0.7	0.6	0.03	0.2	0.2	0.06
ST3GAL4	0.3	0.07	0.3	0.04	0.7	0.9	0.03	0.1	0.05	0.1	0.2	0.3	0.2	0.5	0.05	0.3	0.1	0.3	0.6	0.2	0.6
ST3GAL5	0.5	0.9	0.9	0.4	0.8	0.2	0.4	0.1	6 x 10-6	0.04	0.006	0.5	0.6	1	0.04	0.3	0.6	0.003	0.04	0.2	0.8
ST3GAL6	1	0.6	0.3	4 x 10-4	0.5	0.3	0.005	0.7	0.3	0.4	0.06	0.7	0.9	1	0.06	0.9	0.02	0.4	0.1	1	0.04
ST6GAL1	0.3	0.2	0.7	0.05	0.6	0.2	0.05	0.6	0.5	0.9	0.7	0.2	0.2	1	0.2	0.08	0.8	0.3	3 x 10-5	0.3	0.3
ST6GAL2	0.7	0.8	0.9	0.03	0.4	0.3	0.07	0.3	0.8	0.6	0.05	0.7	0.5	0.06	1	0.9	0.02	2 x 10-4	0.5	0.2	0.2
ST6GALNAC1	0.3	0.02	0.8	0.6	0.2	0.1	0.8	0.04	0.01	0.3	0.4	0.1	0.08	0.03	0.3	0.1	0.4	0.2	0.02	0.2	0.8
ST6GALNAC2	0.2	0.8	0.6	0.3	0.8	0.5	1	0.2	0.3	0.5	0.8	0.02	0.06	0.3	0.2	0.02	0.6	0.001	0.7	0.4	0.09
ST6GALNAC3	0.8	0.9	0.6	0.003	0.3	0.09	0.2	0.9	1 x 10-8	0.005	0.2	0.7	0.01	0.8	0.1	0.09	0.6	0.9	0.9	0.08	0.5
ST6GALNAC4	0.02	0.8	0.8	0.3	0.7	0.9	0.001	0.05	0.2	0.1	0.1	0.9	0.006	0.9	0.02	0.09	0.3	0.6	0.6	0.3	0.06
ST6GALNAC5	0.6	0.3	1	0.01	0.5	0.3		0.1	0.07	0.6	0.5	0.3	0.4	0.7	0.7	0.7	0.9	0.7	8 x 10-5	0.6
ST6GALNAC6	0.4	0.4	0.5	0.09	0.8	0.7	0.2	0.004	0.004	0.02	0.3	0.2	0.9	0.5	0.001	0.04	0.1	0.07	0.4	0.1	0.006
ST8SIA1	0.8	0.02	0.9	0.1	0.9	0.5	0.8	0.08	0.2	0.05	0.5	0.1	0.2	0.9	0.06	0.6	0.8	0.02	0.7	0.6	0.6
ST8SIA2	0.6	0.8	1	0.02	0.7	0.4		0.5			0.6	0.9	0.03	0.6	0.9	0.8	0.4	4 x 10-5	0.006	0.7
ST8SIA3								0.1									0.8	3 x 10-6
ST8SIA4	0.4	0.2	0.2	0.003	0.6	0.4	0.8	0.6	0.003	0.2	0.1	0.1	0.2	0.5	0.1	0.6	0.1	1 x 10-4	0.001	1	0.07
ST8SIA5	0.2	0.003	0.3	0.6			0.02	0.1	0.4	0.08	0.3	0.5	0.1	0.4	0.07	0.9	0.2	0.01	0.5	0.1
ST8SIA6	0.02	0.3	0.7	0.1	1	0.04		0.5	0.2					0.5	0.3	0.2	0.6	0.3	0.8		0.8
UGCG	0.98	0.09	0.68	0.9	0.81	0.37	0.87	0.06	4 x 10-4	0.33	0.75	0.06	0.05	0.08	0.32	0.42	0.72	5 x 10-5	0.86	0.25	0.71
Significant glycosyltransferases (%)	14	29	7	24	19	9	27	50	53	37	28	21	43	18	35	19	22	60	37	29	25
Best predictor(s)	ST3GAL1	B4GALNT1 GALNT14 ST8SIA5	MGAT4A	ST3GAL6	POFUT2	ALG6 MGAT1	ST6GALNAC4	B3GNT1	ALG3 POMT1 ST6GALNAC3	B4GALNT1	OGT	GALNT2	ALG2 MGAT4A	FUT8 GALNT6 GALNT10	GALNT11	MGAT4A	B3GNT4	GALNT3	GCNT1	B3GALT4	GALNT1
p value for the association with survival of the 15% upper percentile vs. the 15% lower percentile of glycosyltransferase mRNA expression as obtained from the Oncolnc website. A dark red code label or a dark blue code label was assigned to significant (p≤0.05) associations with a poor (red) or a good (blue) prognosis. A light red or light blue code label was assigned to strong but not significant…

## Sheet: localization 
	Brain Lower Grade Glioma	Glioblastoma multiforme	Sarcoma	Head and Neck squamous cell carcinoma	Breast invasive carcinoma	Kidney renal clear cell carcinoma	Kidney renal papillary cell carcinoma	Lung adenocarcinoma	Lung squamous cell carcinoma	Esophageal carcinoma	Stomach adenocarcinoma	Colon adenocarcinoma	Rectum adenocarcinoma	Liver hepatocellular carcinoma	Pancreatic adenocarcinoma	Cervical squamous cell carcinoma and endocervical adenocarcinoma	Uterine Corpus Endometrial Carcinoma	Ovarian serous cystadenocarcinoma	Bladder Urothelial Carcinoma	Skin Cutaneous Melanoma	Acute Myeloid Leukemia
	LGG	GBM	SARC	HNSC	BRCA	KIRC	KIRP	LUAD	LUSC	ESCA	STAD	COAD	READ	LIHC	PAAD	CESC	UCEC	OV	BLCA	SKCM	LAML
B4GALNT2				0.6	0.05	0.9	0.2	0.2	0.6			0.03	0.7
B4GALNT1	0.3	1	1	0.003	0.7	0.006	0.0005	0.1	0.4	0.5	0.08	0.001	0.7	0.2	1	0.4	0.07	0.5	0.03	0.7
B4GALNT3	0.1	0.7	0.9	0.5	0.7	0.1	0.1	0.9	0.5	0.3	0.6	0.8	0.03	0.9	0.4	0.2	0.01	0.6	0.4	0.5	0.4
B4GALNT4	0.5	0.4	0.5	0.4	0.03	0.0006	0.004	0.5	0.5	0.6	0.1	0.3	0.5	0.5	0.006	0.9	0.8	0.5	0.8	0.4
ST3GAL1	0.05	0.3	0.2	0.3	0.002	0.8	0.09	0.9	0.7	0.4	0.9	0.6	0.7	0.4	0.002	0.5	0.08	0.4	0.2	0.06	0.9
ST3GAL2	0.009	0.9	1	0.3	0.2	0.05	0.005	0.4	0.01	0.7	0.4	1	0.4	0.7	0.2	0.4	0.1	0.04	0.2	0.5	0.4
ST3GAL3	0.03	0.6	0.2	0.6	0.3	0.000101	0.02	0.2	0.7	0.1	0.2	0.8	0.3	0.7	0.009	0.6	0.07	0.04	0.2	0.2	0.06
ST3GAL4	0.3	0.1	0.2	0.07	0.3	0.05	0.1	0.05	0.3	0.3	0.04	0.7	0.9	0.03	0.1	0.3	0.2	0.5	0.2	0.6	0.6
ST3GAL5	0.003	0.6	0.2	0.9	0.5	5.69e-06	0.04	0.04	0.3	0.9	0.4	0.8	0.2	0.4	0.1	0.5	0.6	1	0.006	0.04	0.8
ST3GAL6	0.4	0.02	1	0.6	1	0.3	0.4	0.059	0.9	0.3	0.0004	0.5	0.3	0.00465	0.7	0.7	0.9	1	0.06	0.1	0.04
ST6GAL1	0.3	0.8	0.3	0.2	0.3	0.5	0.9	0.2	0.08	0.7	0.05	0.6	0.2	0.05	0.6	0.2	0.2	1	0.7	3.3e-05	0.3
ST6GAL2	0.0002	0.02	0.2	0.8	0.7	0.8	0.6	1	0.9	0.9	0.03	0.4	0.3	0.07	0.3	0.7	0.5	0.06	0.05	0.5	0.2
FUT1	0.5	0.7	0.04	1	0.8	0.001	0.2	0.003	0.9	0.4	0.7	0.06	0.9	0.6	0.2	0.009	0.07	0.7	0.8	0.5	0.2
FUT2	1	0.8	0.8	0.05	0.9	0.04	0.3	0.05	0.6	0.9	0.03	0.1	0.3	0.6	0.09	0.6	0.6	0.8	0.9	0.04	0.3
FUT3	0.01	0.7	0.9	0.2	0.2	0.00118	0.1	0.6	0.8	0.9	0.4	0.6	0.5	0.5	0.02	1	0.7	0.7	0.5	0.03
FUT4	0.0001	0.2	0.6	0.5	0.4	0.7	0.5	0.005	0.9	0.5	0.1	0.09	0.2	0.5	0.1	0.2	0.3	0.5	0.5	0.4	0.1
FUT5		0.4		0.03								0.7	0.5	0.9			0.6	1
FUT6	0.08			0.1	0.4	9.35e-06	0.02	0.8	0.9	0.4	0.3	0.5	0.7	0.9	0.1	0.6		0.4	0.4		0.6
FUT7	0.3	0.2	0.008	0.004	0.009	0.3	0.8	0.02	0.4	0.8	0.5	0.6	0.9	0.9	0.3	0.04	0.02	0.2	0.2	0.01	0.06
FUT8	0.001	0.1	0.5	0.2	0.7	0.1	0.5	0.5	0.7	0.4	0.7	1	0.7	1	0.1	0.3	0.3	0.01	0.08	7.45e-06	0.1
FUT9	3.56e-06	0.3			0.4			0.3	0.6	1	0.5				0.7			0.4	0.4
FUT10	0.01	1	0.8	0.4	0.9	0.05	0.3	0.2	0.1	0.7	0.5	0.6	0.6	0.8	0.01	0.8	1	0.1	0.04	0.9	0.5
FUT11	0.03	0.8	0.3	0.1	0.8	0.0002	0.3	1	0.5	0.8	0.8	0.9	0.9	0.7	0.07	0.03	0.7	0.2	0.2	0.7	0.8
B3GALT1	0.0005	0.05	0.08			0.003				0.7	0.1	0.2	0.6		0.2		0.6	0.3		0.2
B3GALT2	6.86e-06	0.3	0.3	0.3	0.3	0.4	1	0.009	0.5	0.1	0.4	0.2	0.9	0.5	0.02	0.5	0.5	0.02	0.4	0.06	0.5
B3GALT3	0.005	0.2	0.03	0.2	0.9	0.004	0.3	0.2	0.9	0.9	0.6	0.4	0.5	0.004	0.09	0.7	0.009	0.4	0.02	0.2	0.7
B3GALT4	0.2	1	7.96e-06	0.09	0.03	0.6	0.07	0.4	0.2	0.9	0.7	0.4	0.9	0.06	1	0.5	1	0.1	0.2	0.9	0.1
B3GALT5	0.0007	0.1		0.2	0.6	0.03	0.8	0.02	0.6	0.6	0.8	0.4	0.6		0.03	0.4	0.07	0.3	0.01
B3GALT6	0.7	0.8	0.4	0.8	0.3	0.01	0.1	0.4	0.8	0.5	0.9	0.3	0.9	0.9	0.2	0.3	0.6	1	0.1	0.5	0.4
B3GNT1	6.76e-07	0.4	0.5	0.2	0.9	0.02	0.2	0.09	0.4	0.8	0.3	0.3	0.9	0.9	0.0003	0.4	0.4	0.05	0.05	0.3	0.6
B3GNT2	0.3	0.7	0.4	0.6	0.08	0.2	0.7	0.5	0.06	0.07	0.9	0.9	0.8	1	0.01	0.7	0.2	0.1	0.5	0.002	0.09
B3GNT3			0.8	0.4	0.4	0.3	0.6	0.04	0.04	0.9	0.2	0.9	1	0.3	0.006	0.6	0.3	0.2	0.07	1
B3GNT4	1	0.0004	0.07	0.4	0.5	0.2	0.009	0.6	0.08	0.7	0.5	0.4	0.5	0.05	1	0.9	0.8	0.8	0.005	0.0006	1
B3GNT5	5.55e-06	0.2	0.2	0.04	0.6	0.03	0.002	0.1	0.2	0.5	0.2	1	0.6	0.08	0.003	1	0.01	0.5	0.9	0.1	0.4
B3GNT6								0.9	1	0.7	0.2	0.1	0.5		0.1
B3GNT7	8.68e-10	0.04	0.9	0.8	0.5	0.003	0.6	0.4	0.1	0.9	0.1	0.5	0.3	0.3	0.1	1	0.08	0.2	0.4	0.06	0.3
B3GNT8	0.003	0.02	0.0007	0.08	0.5	0.003	0.2	0.002	0.8	0.7	0.7	0.7	0.5	0.8	0.02	0.6	0.06	0.08	0.02	0.5	0.1
B3GNT9	0.0002	0.06	0.7	0.8	0.7	0.8	0.5	0.6	0.4	1	0.09	0.5	1	0.01	0.3	0.5	0.9	0.2	0.02	0.9	0.6
B4GALT1	0.003	0.3	1	0.7	0.2	0.6	0.7	0.0006	0.3	1	0.5	0.8	0.7	0.3	0.09	0.2	0.002	0.5	0.2	0.9	0.04
B4GALT2	0.5	0.4	0.03	1	0.3	0.0004	0.7	0.4	0.3	0.02	1	0.5	0.6	0.005	0.1	0.2	1	0.2	0.7	0.0009	0.03
B4GALT3	1	0.9	0.09	0.02	0.4	0.01	0.04	0.2	0.2	0.1	0.7	0.3	0.1	0.02	0.4	0.9	0.02	0.4	0.9	0.3	0.7
B4GALT4	2.47e-05	0.1	0.3	0.1	1	0.1	0.7	0.01	0.09	0.2	1	0.6	0.6	0.2	0.05	0.5	0.01	0.2	0.4	0.01	0.8
B4GALT5	0.0006	0.3	0.08	0.1	1	0.8	0.3	0.4	0.5	0.9	0.4	0.2	0.2	0.02	0.02	0.03	0.001	0.05	0.04	0.7	0.07
B4GALT6	0.2	0.1	0.7	0.6	0.4	0.7	0.4	0.009	0.5	0.4	0.9	0.0009	0.7	0.4	0.03	0.2	0.002	0.1	0.4	0.4	0.9
B4GALT7	0.2	0.03	0.4	0.5	0.9	0.007	0.3	0.2	0.5	0.9	0.2	0.6	0.9	0.3	0.09	0.1	0.08	0.04	0.4	0.2	0.3
MGAT1	0.0003	0.3	0.007	0.5	1	0.05	1	0.4	0.6	0.8	0.4	0.8	0.02	0.6	0.1	0.3	0.6	0.7	0.02	0.7	0.1
MGAT2	0.004	0.3	0.4	0.1	0.6	0.7	0.02	0.5	0.01	0.4	0.6	0.3	0.3	0.5	0.6	0.7	0.08	0.7	0.4	0.0002	0.8
MGAT3	3.43e-05	0.7	0.9	0.06	0.2	0.2	0.009	0.9	0.2	0.3	0.6	0.6	0.9	0.3	0.004	0.9	0.6	0.08	0.8	0.4	0.8
MGAT4A	0.02	0.4	0.1	0.9	0.8	0.001	0.3	0.1	0.004	0.008	0.8	0.9	0.5	0.003	0.4	0.6	1.04e-05	0.7	0.2	0.03	0.8
MGAT4B	0.0001	0.01	0.7	0.09	0.9	0.8	0.2	0.2	0.2	1	0.3	0.03	0.4	0.3	0.2	0.02	0.07	0.8	0.7	0.04	0.09
MGAT4C	3.04e-07	0.6							0.6						0.02
MGAT5	0.5	0.9	0.7	0.8	0.8	5.93e-05	0.2	0.7	0.4	0.09	0.1	0.7	0.3	1	0.2	0.007	0.2	0.04	0.5	1	0.5
ST6GALNAC1	0.2	0.4	0.2	0.02	0.3	0.01	0.3	0.3	0.1	0.8	0.6	0.2	0.1	0.8	0.04	0.1	0.08	0.03	0.4	0.02	0.8
ST6GALNAC2	0.001	0.6	0.4	0.8	0.2	0.3	0.5	0.2	0.02	0.6	0.3	0.8	0.5	1	0.2	0.02	0.06	0.3	0.8	0.7	0.09
ST6GALNAC3	0.9	0.6	0.08	0.9	0.8	1.39e-08	0.005	0.1	0.09	0.6	0.003	0.3	0.09	0.2	0.9	0.7	0.01	0.8	0.2	0.9	0.5
ST6GALNAC4	0.6	0.3	0.3	0.8	0.02	0.2	0.1	0.02	0.09	0.8	0.3	0.7	0.9	0.001	0.05	0.9	0.006	0.9	0.1	0.6	0.06
ST6GALNAC6	0.07	0.1	0.1	0.4	0.4	0.004	0.02	0.001	0.04	0.5	0.09	0.8	0.7	0.2	0.004	0.2	0.9	0.5	0.3	0.4	0.006
ST8SIA1	0.02	0.8	0.6	0.02	0.8	0.2	0.05	0.06	0.6	0.9	0.1	0.9	0.5	0.8	0.08	0.1	0.2	0.9	0.5	0.7	0.6
ST8SIA2	3.72e-05	0.4	0.7	0.8	0.6			0.9	0.8	1	0.02	0.7	0.4		0.5	0.9	0.03	0.6	0.6	0.006
ST8SIA3	3.39e-06	0.8													0.1
ST8SIA4	0.0001	0.1	1	0.2	0.4	0.003	0.2	0.1	0.6	0.2	0.003	0.6	0.4	0.8	0.6	0.1	0.2	0.5	0.1	0.001	0.07
ST8SIA5	0.01	0.2	0.1	0.003	0.2	0.4	0.08	0.07	0.9	0.3	0.6			0.02	0.1	0.5	0.1	0.4	0.3	0.5
ST8SIA6	0.3	0.6		0.3	0.02	0.2		0.3	0.2	0.7	0.1	1	0.04		0.5			0.5		0.8	0.8
GCNT1	0.03	0.001	0.4	0.8	0.1	0.001	0.2	0.8	0.3	0.5	0.4	0.1	0.3	0.5	0.2	0.3	0.04	0.4	0.01	2.28e-06	0.1
C1GALT1	0.005	0.3	0.8	0.008	0.8	0.4	0.4	0.3	0.5	1	0.9	0.4	0.1	0.1	0.2	0.008	0.6	0.5	0.7	0.09	0.07
GALNT1	0.1	0.3	0.9	1	0.2	0.5	1	0.8	0.8	0.7	0.6	0.5	0.9	0.9	0.03	0.3	0.4	0.9	0.9	0.4	0.0001
GALNT2	4.19e-06	0.3	0.7	0.03	0.7	0.003	0.1	0.0002	0.4	0.9	0.7	1	0.04	0.9	0.3	0.0002	0.07	0.6	0.9	0.002	0.1
GALNT3	1.95e-13	0.4	0.3	0.4	0.4	0.1	0.03	0.02	0.1	0.7	0.8	0.1	1	0.06	0.01	0.006	0.3	0.5	0.8	0.03	0.06
GALNT4	2.05e-08	0.1	0.1	0.8	0.2	0.01	1	0.08	0.8	0.3	0.5	0.9	0.8	0.9	0.1	0.3	0.02	0.5	0.03	0.004	0.6
GALNT5		0.06	1	0.2	0.6	0.06	0.1	0.3	0.7	0.6	0.5	0.2	0.3		0.04	0.4	0.3	0.2	0.3	0.9
GALNT6	0.03	0.3	0.03	0.2	0.8	0.2	1	0.9	0.06	0.3	0.4	0.2	0.2	0.1	0.04	0.3	0.3	0.01	0.02	0.8	0.5
GALNT7	3.21e-05	0.9	0.4	0.1	0.8	0.003	0.008	0.2	0.6	0.3	0.5	0.01	0.4	0.2	0.01	0.4	0.1	0.4	0.8	0.07	0.0005
GALNT8	0.2		0.6							0.4	0.9	0.8	0.5								1
GALNT9	2.04e-07	0.2				1	0.1				0.7	0.9	0.3		0.9	0.1	0.9	0.1
GALNT10	0.1	0.3	0.5	0.5	1	0.5	0.05	0.3	0.3	0.8	0.1	0.4	0.6	0.7	0.0004	0.04	0.1	0.01	0.5	1	0.4
GALNT11	0.6	0.0008	0.6	0.9	0.7	0.01	0.02	6.14e-05	0.9	0.5	0.8	0.2	0.4	0.6	0.03	0.5	0.2	0.1	1	0.5	0.01
GALNT12	0.003	0.002	0.0002	0.2	0.5	0.002	0.2	0.5	0.4	0.1	0.6	0.4	0.6	0.5	0.3	0.4	0.04	1	0.1	0.2	0.002
GALNT13	4.59e-08	0.3	0.5	0.02	0.9	0.5	0.03	0.2	0.2	0.6	0.03			0.7	0.03	1	0.02	0.6	0.8
GALNT14	8.44e-08	0.006	0.6	0.003	0.4	0.004	0.6	0.6	0.02	0.1	0.3	0.3	0.8	0.4	0.03	1	0.04	0.5	0.6	0.2	0.7
GALNT15	0.8	0.3	0.06	0.5	0.1	2.45e-05	0.5	0.9	0.4	0.6	0.1	0.09	0.9	0.003	0.3	0.09	0.5	0.4	0.06	1	0.2
GALNT16	0.002	0.7	0.01	0.02	0.06	0.5	0.002	0.3	1	0.7	0.09	0.3	0.3	0.08	0.004	0.2	0.09	0.5	0.02	0.4	0.7
GALNT18	0.0001	0.1	0.3	1	0.7	0.02	1	0.9	0.4	0.6	0.009	0.04	0.6	0.1	0.3	0.6	0.02	0.4	0.3	0.04
GALNT20	0.04	0.7	0.1	0.5	0.07	0.3	0.1	0.1	0.4	0.5	0.01	0.1	0.09	0.05	0.3	0.2	0.7	0.9	0.08	0.5

## Sheet: Foglio3
LAML	Acute Myeloid Leukemia
ACC	Adrenocortical carcinoma
BLCA	Bladder Urothelial Carcinoma
LGG	Brain Lower Grade Glioma
BRCA	Breast invasive carcinoma
CESC	Cervical squamous cell carcinoma and endocervical adenocarcinoma
CHOL	Cholangiocarcinoma
LCML	Chronic Myelogenous Leukemia
COAD	Colon adenocarcinoma
CNTL	Controls
ESCA	Esophageal carcinoma
FPPP	FFPE Pilot Phase II
GBM	Glioblastoma multiforme
HNSC	Head and Neck squamous cell carcinoma
KICH	Kidney Chromophobe
KIRC	Kidney renal clear cell carcinoma
KIRP	Kidney renal papillary cell carcinoma
LIHC	Liver hepatocellular carcinoma
LUAD	Lung adenocarcinoma
LUSC	Lung squamous cell carcinoma
DLBC	Lymphoid Neoplasm Diffuse Large B-cell Lymphoma
MESO	Mesothelioma
MISC	Miscellaneous
OV	Ovarian serous cystadenocarcinoma
PAAD	Pancreatic adenocarcinoma
PCPG	Pheochromocytoma and Paraganglioma
PRAD	Prostate adenocarcinoma
READ	Rectum adenocarcinoma
SARC	Sarcoma
SKCM	Skin Cutaneous Melanoma
STAD	Stomach adenocarcinoma
TGCT	Testicular Germ Cell Tumors
THYM	Thymoma
THCA	Thyroid carcinoma
UCS	Uterine Carcinosarcoma
UCEC	Uterine Corpus Endometrial Carcinoma
UVM	Uveal Melanoma
	Bladder Urothelial Carcinoma	Breast invasive carcinoma	Cervical squamous cell carcinoma and endocervical adenocarcinoma	Colon adenocarcinoma	Esophageal carcinoma	Glioblastoma multiforme	Head and Neck squamous cell carcinoma	Kidney renal clear cell carcinoma	Kidney renal papillary cell carcinoma	Acute Myeloid Leukemia	Brain Lower Grade Glioma	Liver hepatocellular carcinoma	Lung adenocarcinoma	Lung squamous cell carcinoma	Ovarian serous cystadenocarcinoma	Pancreatic adenocarcinoma	Rectum adenocarcinoma	Sarcoma	Skin Cutaneous Melanoma	Stomach adenocarcinoma	Uterine Corpus Endometrial Carcinoma
	BLCA	BRCA	CESC	COAD	ESCA	GBM	HNSC	KIRC	KIRP	LAML	LGG	LIHC	LUAD	LUSC	OV	PAAD	READ	SARC	SKCM	STAD	UCEC
